# Supplementary material for: Intraspecific variation in the turtle barnacle, Cylindrolepas sinica Ren, 1980 (Cirripedia, Thoracica, Coronuloidea), with brief notes on habitat selectivity
Source: Zookeys. 2013 Aug 30;(327):35–42. doi: 10.3897/zookeys.327.5732 (PMC3807745; doi:10.3897/zookeys.327.5732)
Supplement: XML Treatment for Cylindrolepas sinica [file zookeys.327.5732-treatment1.xml]

<!DOCTYPE tp:taxon-treatment
  PUBLIC "-//TaxonX//DTD Taxonomic Treatment Publishing DTD v0 20100105//EN" "tax-treatment-NSO.dtd">
<tp:taxon-treatment xmlns:tp="http://www.plazi.org/taxpub"><tp:treatment-meta><mixed-citation publication-type="journal"><person-group><name><surname>Hayashi</surname><given-names>Ryota</given-names></name></person-group><article-title>Intraspecific variation in the turtle barnacle, <italic>Cylindrolepas sinica</italic> Ren, 1980 (Cirripedia, Thoracica, Coronuloidea), with brief notes on habitat selectivity</article-title><source>Zookeys</source><day>30</day><month>8</month><year>2013</year><volume>2013</volume><issue>327</issue><fpage>35</fpage><lpage>42</lpage><pub-id pub-id-type="doi">10.3897/zookeys.327.5732</pub-id></mixed-citation></tp:treatment-meta><tp:nomenclature><tp:taxon-name>
                            <tp:taxon-name-part taxon-name-part-type="genus">Cylindrolepas</tp:taxon-name-part>
                            <tp:taxon-name-part taxon-name-part-type="species">sinica</tp:taxon-name-part>
                            <object-id xmlns:xlink="http://www.w3.org/1999/xlink" xlink:type="simple">http://species-id.net/wiki/Cylindrolepas_sinica</object-id>
                        </tp:taxon-name><tp:taxon-authority>Ren, 1980</tp:taxon-authority><xref ref-type="fig" rid="F1">Figs 1</xref><xref ref-type="fig" rid="F2">, 2</xref><tp:nomenclature-citation-list><tp:nomenclature-citation><tp:taxon-name>Cylindrolepas sinica</tp:taxon-name><comment> Ren, 1980: 194, fig. 6; pl. 2 figs 12–20. <xref ref-type="bibr" rid="B3">Hayashi 2009</xref>: 1, fig. 1A, B. <xref ref-type="bibr" rid="B4">Hayashi 2012</xref>: 118, figs 10, 15g, pl. 3d.</comment></tp:nomenclature-citation><tp:nomenclature-citation><tp:taxon-name>Platylepas decorata</tp:taxon-name><comment> Zardus &amp; Balazs, 2007: 1303, figs 7–9. <xref ref-type="bibr" rid="B2">Frick and Zardus 2010</xref>: 294.</comment></tp:nomenclature-citation></tp:nomenclature-citation-list></tp:nomenclature><tp:treatment-sec sec-type="Material examined"><title>Material examined.</title><p>From the plastron of a green sea turtle stranded on Ishigaki Island, Okinawa, Japan, November 25, 2001, Ryota Hayashi coll. (RUMF-ZC-02047); from the plastron of a living green sea turtle, April 17, 2004, Hahajima Island, Ogasawara, Tokyo, Japan, Ryota Hayashi coll. (RUMF-ZC-02045); from a plastic tag on a stranded loggerhead sea turtle, September 26, 2010 at Yomitan, Okinawa, Japan, Ryota Hayashi coll. (RUMF-ZC-02048).</p></tp:treatment-sec><tp:treatment-sec sec-type="Additional description of intraspecific variation in the parietal wall"><title>Additional description of intraspecific variation in the parietal wall.</title><p>Wall outline stellate, parietes concave (<xref ref-type="fig" rid="F1">Fig. 1C</xref>); translucent between external ornamentation, external <!--PageBreak-->longitudinal ridges low, broad, poorly defined, growth ridges numerous, fine, closely spaced; (<xref ref-type="fig" rid="F1">Fig. 1D</xref>); sutural elaborations opaque, erect, irregular ridges slightly directed toward apex, not cupped (<xref ref-type="fig" rid="F1">Fig. 1E</xref>); radii very narrow, externally teeth partly concealed <!--PageBreak-->by sutural elaborations (<xref ref-type="fig" rid="F1">Fig. 1F</xref>); internal midrib broad, short, flaring terminally or club-shaped, directed more downward than medially (<xref ref-type="fig" rid="F1">Fig. 1G</xref>); internal lateral ribs well developed, moderately broad, short, extending below the basal margin, approximately same size and number of ribs on each side of midrib on all plates (<xref ref-type="fig" rid="F1">Fig. 1G–H</xref>); sheath about two-thirds height of wall, basally terminating abruptly, not depending (<xref ref-type="fig" rid="F1">Fig. 1D</xref>). Opercular valves and soft parts as described in <xref ref-type="bibr" rid="B10">Ren (1980)</xref> and <xref ref-type="bibr" rid="B4">Hayashi (2012)</xref>.</p></tp:treatment-sec><tp:treatment-sec sec-type="Remarks"><title>Remarks.</title><p>The original description of <!--PageBreak--><!--PageBreak--><italic><tp:taxon-name>Cylindrolepas sinica</tp:taxon-name></italic> described the rounded, cylindrical form and is accurate for individuals occurring on the soft skin of sea turtles. The general morphology of this species is as described by <xref ref-type="bibr" rid="B10">Ren (1980)</xref> and <xref ref-type="bibr" rid="B4">Hayashi (2012)</xref> and illustrated in the present work in <xref ref-type="fig" rid="F1">Figs 1A, 1B</xref>, and <xref ref-type="fig" rid="F2">2A</xref>. <xref ref-type="bibr" rid="B2">Frick and Zardus (2010)</xref> and <xref ref-type="bibr" rid="B1">Frick (2013)</xref> regarded <italic><tp:taxon-name>Cylindrolepas sinica</tp:taxon-name></italic> as a junior synonym of <italic><tp:taxon-name>Platylepas decorata</tp:taxon-name></italic> Darwin, 1854. However, morphological differences between <italic><tp:taxon-name>Cylindrolepas sinica</tp:taxon-name></italic> and <italic><tp:taxon-name>Platylepas decorata</tp:taxon-name></italic> are clearly detailed by <xref ref-type="bibr" rid="B8">Monroe and Limpus (1979)</xref>, <xref ref-type="bibr" rid="B10">Ren (1980)</xref>, <xref ref-type="bibr" rid="B12">Young (1991)</xref>, and <xref ref-type="bibr" rid="B4">Hayashi (2012)</xref>. <italic><tp:taxon-name>Cylindrolepas sinica</tp:taxon-name></italic> can be distinguished fromother species easily by the morphological characteristics listed in <xref ref-type="table" rid="T1">Table 1</xref>. In addition, the mitochondrial sequence variation of this and related species has been confirmed (the 12S rRNA, tRNA-Val and 16S rRNA regions, <xref ref-type="table" rid="T2">Table 2</xref>, see <xref ref-type="app" rid="APP1">Appendix</xref>). Therefore, <italic><tp:taxon-name>Cylindrolepas sinica</tp:taxon-name></italic> is a valid species. In the phylogenetic analysis of <xref ref-type="bibr" rid="B5">Hayashi et al. (2013)</xref>, <italic><tp:taxon-name>Cylindrolepas sinica</tp:taxon-name></italic> clustered with the whale barnacles (<italic><tp:taxon-name>Xenobalanus</tp:taxon-name></italic>, <italic><tp:taxon-name>Coronula</tp:taxon-name></italic>, and <italic><tp:taxon-name>Cryptolepas</tp:taxon-name></italic>). The pseudo-stalked barnacle <italic><tp:taxon-name>Xenobalanus globicipitis</tp:taxon-name></italic> also has hexagonal and cylindrical shell walls (<xref ref-type="fig" rid="F1">Fig. 1A–I</xref>). Comparing these findings, <italic><tp:taxon-name>Cylindrolepas sinica</tp:taxon-name></italic> is likely ancestral to the whale barnacles (<xref ref-type="bibr" rid="B5">Hayashiet al. 2013</xref>).</p><table-wrap id="T1" position="float" orientation="portrait"><label>Table 1.</label><caption><p>Comparative features of <italic><tp:taxon-name>Cylindrolepas</tp:taxon-name></italic> spp. and <italic><tp:taxon-name>Platylepas</tp:taxon-name></italic> spp.</p></caption><table><tbody><tr><th rowspan="1" colspan="1"/><th rowspan="1" colspan="1"><bold>Labrum</bold></th><th rowspan="1" colspan="1"><bold>Basal margin of sheath</bold></th><th rowspan="1" colspan="1"><bold>Ornamentation of suture</bold></th><th rowspan="1" colspan="1"><bold>Longitudinal ridges on parietes</bold></th><th rowspan="1" colspan="1"><bold>Radii</bold></th><th rowspan="1" colspan="1"><bold>Midrib folds</bold></th><th rowspan="1" colspan="1"><bold>Secondary ribs</bold></th><th rowspan="1" colspan="1"><bold>Inner surface of parietes</bold></th></tr><tr><td rowspan="1" colspan="1"><italic><tp:taxon-name>Cylindrolepas sinica</tp:taxon-name></italic></td><td rowspan="1" colspan="1">with a few teeth on each crest</td><td rowspan="1" colspan="1">continuous with inner laminae</td><td rowspan="1" colspan="1">present</td><td rowspan="1" colspan="1">absent</td><td rowspan="1" colspan="1">not visible</td><td rowspan="1" colspan="1">not visible</td><td rowspan="1" colspan="1">present</td><td rowspan="1" colspan="1">smooth</td></tr><tr><td rowspan="1" colspan="1"><italic><tp:taxon-name>Cylindrolepas darwiniana</tp:taxon-name></italic></td><td rowspan="1" colspan="1">multidentate</td><td rowspan="1" colspan="1">continuous with inner laminae</td><td rowspan="1" colspan="1">rudimentary</td><td rowspan="1" colspan="1">rudimentary</td><td rowspan="1" colspan="1">not visible</td><td rowspan="1" colspan="1">not visible</td><td rowspan="1" colspan="1">present</td><td rowspan="1" colspan="1">smooth</td></tr><tr><td rowspan="1" colspan="1"><italic><tp:taxon-name>Platylepas decorata</tp:taxon-name></italic></td><td rowspan="1" colspan="1">multidentate</td><td rowspan="1" colspan="1">depending</td><td rowspan="1" colspan="1">present</td><td rowspan="1" colspan="1">present</td><td rowspan="1" colspan="1">not visible</td><td rowspan="1" colspan="1">conspicuous</td><td rowspan="1" colspan="1">present</td><td rowspan="1" colspan="1">smooth</td></tr><tr><td rowspan="1" colspan="1"><italic><tp:taxon-name>Platylepas hexastylos</tp:taxon-name></italic></td><td rowspan="1" colspan="1">with a few teeth on each crest</td><td rowspan="1" colspan="1">depending</td><td rowspan="1" colspan="1">absent</td><td rowspan="1" colspan="1">absent</td><td rowspan="1" colspan="1">visible, narrow</td><td rowspan="1" colspan="1">conspicuous</td><td rowspan="1" colspan="1">absent</td><td rowspan="1" colspan="1">with longitudinal ridges</td></tr></tbody></table></table-wrap><table-wrap id="T2" position="float" orientation="portrait"><label>Table 2.</label><caption><p>List of the materials examined. The GenBank accession numbers are from <xref ref-type="bibr" rid="B5">Hayashi et al. (2013)</xref>.</p></caption><table><tbody><tr><th rowspan="1" colspan="1"/><th rowspan="1" colspan="1"><bold>Host animal</bold></th><th rowspan="1" colspan="1"><bold>Collected Locality</bold></th><th rowspan="1" colspan="1"><bold>Materials deposited number</bold></th><th rowspan="1" colspan="1"><bold>GenBank accession numbers</bold></th></tr><tr><td rowspan="1" colspan="1"><italic><tp:taxon-name>Cylindrolepas sinica</tp:taxon-name></italic> (hexagonal form)</td><td rowspan="1" colspan="1"><italic><tp:taxon-name>Chelonia mydas</tp:taxon-name></italic></td><td rowspan="1" colspan="1">Hahajima I., Ogasawara, Tokyo</td><td rowspan="1" colspan="1">RUMF-ZC-02045</td><td rowspan="1" colspan="1"><ext-link xmlns:xlink="http://www.w3.org/1999/xlink" ext-link-type="uri" xlink:href="http://www.ncbi.nlm.nih.gov/nuccore/AB723955" xlink:type="simple">AB723955</ext-link></td></tr><tr><td rowspan="1" colspan="1"><italic><tp:taxon-name>Cylindrolepas sinica</tp:taxon-name></italic> (hexagonal form)</td><td rowspan="1" colspan="1"><italic><tp:taxon-name>Chelonia mydas</tp:taxon-name></italic></td><td rowspan="1" colspan="1">Hahajima I., Ogasawara, Tokyo</td><td rowspan="1" colspan="1">RUMF-ZC-02047</td><td rowspan="1" colspan="1"><ext-link xmlns:xlink="http://www.w3.org/1999/xlink" ext-link-type="uri" xlink:href="http://www.ncbi.nlm.nih.gov/nuccore/AB723954" xlink:type="simple">AB723954</ext-link></td></tr><tr><td rowspan="1" colspan="1"><italic><tp:taxon-name>Cylindrolepas sinica</tp:taxon-name></italic> (rounded form)</td><td rowspan="1" colspan="1"><italic><tp:taxon-name>Chelonia mydas</tp:taxon-name></italic></td><td rowspan="1" colspan="1">Kanna, Ginoza, Okinawa</td><td rowspan="1" colspan="1">RUMF-ZC-02030</td><td rowspan="1" colspan="1"><ext-link xmlns:xlink="http://www.w3.org/1999/xlink" ext-link-type="uri" xlink:href="http://www.ncbi.nlm.nih.gov/nuccore/AB723953" xlink:type="simple">AB723953</ext-link></td></tr><tr><td rowspan="1" colspan="1"><italic><tp:taxon-name>Cylindrolepas darwiniana</tp:taxon-name></italic></td><td rowspan="1" colspan="1"><italic><tp:taxon-name>Caretta caretta</tp:taxon-name></italic></td><td rowspan="1" colspan="1">Toya, Yomitan, Okinawa</td><td rowspan="1" colspan="1">RUMF-ZC-02029</td><td rowspan="1" colspan="1"><ext-link xmlns:xlink="http://www.w3.org/1999/xlink" ext-link-type="uri" xlink:href="http://www.ncbi.nlm.nih.gov/nuccore/AB723959" xlink:type="simple">AB723959</ext-link></td></tr><tr><td rowspan="1" colspan="1"><italic><tp:taxon-name>Cylindrolepas darwiniana</tp:taxon-name></italic></td><td rowspan="1" colspan="1"><italic><tp:taxon-name>Caretta caretta</tp:taxon-name></italic></td><td rowspan="1" colspan="1">Toya, Yomitan, Okinawa</td><td rowspan="1" colspan="1">RUMF-ZC-02028</td><td rowspan="1" colspan="1"><ext-link xmlns:xlink="http://www.w3.org/1999/xlink" ext-link-type="uri" xlink:href="http://www.ncbi.nlm.nih.gov/nuccore/AB723960" xlink:type="simple">AB723960</ext-link></td></tr><tr><td rowspan="1" colspan="1"><italic><tp:taxon-name>Platylepas decorata</tp:taxon-name></italic></td><td rowspan="1" colspan="1"><italic><tp:taxon-name>Chelonia mydas</tp:taxon-name></italic></td><td rowspan="1" colspan="1">Kanna, Ginoza, Okinawa</td><td rowspan="1" colspan="1">RUMF-ZC-02042</td><td rowspan="1" colspan="1"><ext-link xmlns:xlink="http://www.w3.org/1999/xlink" ext-link-type="uri" xlink:href="http://www.ncbi.nlm.nih.gov/nuccore/AB723950" xlink:type="simple">AB723950</ext-link></td></tr><tr><td rowspan="1" colspan="1"><italic><tp:taxon-name>Platylepas decorata</tp:taxon-name></italic></td><td rowspan="1" colspan="1"><italic><tp:taxon-name>Chelonia mydas</tp:taxon-name></italic></td><td rowspan="1" colspan="1">Kanna, Ginoza, Okinawa</td><td rowspan="1" colspan="1">RUMF-ZC-02046</td><td rowspan="1" colspan="1"><ext-link xmlns:xlink="http://www.w3.org/1999/xlink" ext-link-type="uri" xlink:href="http://www.ncbi.nlm.nih.gov/nuccore/AB723951" xlink:type="simple">AB723951</ext-link></td></tr><tr><td rowspan="1" colspan="1"><italic><tp:taxon-name>Platylepas decorata</tp:taxon-name></italic></td><td rowspan="1" colspan="1"><italic><tp:taxon-name>Chelonia mydas</tp:taxon-name></italic></td><td rowspan="1" colspan="1">Kanna, Ginoza, Okinawa</td><td rowspan="1" colspan="1">RUMF-ZC-02027</td><td rowspan="1" colspan="1"><ext-link xmlns:xlink="http://www.w3.org/1999/xlink" ext-link-type="uri" xlink:href="http://www.ncbi.nlm.nih.gov/nuccore/AB723952" xlink:type="simple">AB723952</ext-link></td></tr><tr><td rowspan="1" colspan="1"><italic><tp:taxon-name>Platylepas hexastylos</tp:taxon-name></italic></td><td rowspan="1" colspan="1"><italic><tp:taxon-name>Caretta caretta</tp:taxon-name></italic></td><td rowspan="1" colspan="1">Otsuchi, Iwate</td><td rowspan="1" colspan="1">RUMF-ZC-02025</td><td rowspan="1" colspan="1"><ext-link xmlns:xlink="http://www.w3.org/1999/xlink" ext-link-type="uri" xlink:href="http://www.ncbi.nlm.nih.gov/nuccore/AB723956" xlink:type="simple">AB723956</ext-link></td></tr></tbody></table></table-wrap></tp:treatment-sec><tp:treatment-sec><!--Section generated to contain objects referenced in tp:taxon-treatment.--><fig id="F1" position="float" orientation="portrait"><label>Figure 1.</label><caption><p><italic><tp:taxon-name>Cylindrolepas sinica</tp:taxon-name></italic> Ren, 1980. <bold>A–B</bold> original variant occurring on the soft skin of sea turtles (RUMF-ZC-02030) <bold>C–H</bold> hexagonal variant occurring on the plastron of sea turtles (RUMF-ZC-02045) <bold>A</bold> and <bold>C</bold>, upper, basal, upper oblique and lateral views <bold>B</bold> and <bold>D</bold> parietal plates (surface and back view) <bold>E</bold> sutural elaboration of the parietal wall <bold>F</bold> upper view of radii <bold>G</bold> inner view of basal margin <bold>H</bold> basal margin with parietal ribs <bold>I</bold> hexagonal shell wall of <italic><tp:taxon-name>Xenobalanus globicipitis</tp:taxon-name></italic>.</p></caption><graphic xmlns:xlink="http://www.w3.org/1999/xlink" xlink:href="ZooKeys-327-035-g001.jpg" position="float" orientation="portrait" xlink:type="simple"/></fig><fig id="F2" position="float" orientation="portrait"><label>Figure 2.</label><caption><p>Habitat of <italic><tp:taxon-name>Cylindrolepas sinica</tp:taxon-name></italic> Ren, 1980. <bold>A</bold> the original rounded form aggregated on the tail of a green sea turtle <bold>B</bold> the hexagonal variant burrowing into a green sea turtle plastron <bold>C</bold> an unusual specimen attached to a plastic tag on a loggerhead sea turtle <bold>D</bold> close-up view of the individual attached to the plastic tag.</p></caption><graphic xmlns:xlink="http://www.w3.org/1999/xlink" xlink:href="ZooKeys-327-035-g002.jpg" position="float" orientation="portrait" xlink:type="simple"/></fig><app id="APP1"><title>Appendix</title><sec sec-type="Phylogenetic analysis"><title>Phylogenetic analysis</title><fig id="F3" position="float" orientation="portrait"><caption><p>The consensus trees in the neighbour-joining and maximum-parsimony analyses were inferred from 1000 bootstrap replicates and both analyses were conducted using MEGA ver. 5.0 (<xref ref-type="bibr" rid="B11">Tamura et al. 2011</xref>). The sequences were aligned using MUSCLE included in MEGA ver. 5.0. At each node, the numbers separated by the slash indicate the percentage NJ and MP bootstrap support, respectively (1000 replicates).</p></caption><graphic xmlns:xlink="http://www.w3.org/1999/xlink" xlink:href="ZooKeys-327-035-g003.jpg" position="float" orientation="portrait" xlink:type="simple"/></fig></sec></app></tp:treatment-sec><ref-list><ref id="B3"><mixed-citation xmlns:xlink="http://www.w3.org/1999/xlink" xlink:type="simple"><person-group><name name-style="western"><surname>Hayashi</surname><given-names>R</given-names></name></person-group> (<year>2009</year>) <article-title>New host records of the turtle barnacle, <italic>Cylindrolepas sinica</italic>: a case study of sea turtles’ behaviour and their epibionts.</article-title><source>Marine Biodiversity Records</source><volume>2</volume>: <elocation-id>e165</elocation-id>. doi: <ext-link ext-link-type="uri" xlink:href="http://dx.doi.org/10.1017/S1755267209990947" xlink:type="simple">10.1017/S1755267209990947</ext-link></mixed-citation></ref><ref id="B4"><mixed-citation xmlns:xlink="http://www.w3.org/1999/xlink" xlink:type="simple"><person-group><name name-style="western"><surname>Hayashi</surname><given-names>R</given-names></name></person-group> (<year>2012</year>) <article-title>Atlas of the barnacles on marine vertebrates in Japanese waters including taxonomical review of superfamily Coronuloidea (Cirripedia: Thoracica).</article-title><source>Journal of the Marine Biological Association of the United Kingdom</source><volume>92</volume>(<issue>1</issue>): <fpage>107</fpage>-<lpage>127</lpage>.</mixed-citation></ref><ref id="B2"><mixed-citation xmlns:xlink="http://www.w3.org/1999/xlink" xlink:type="simple"><person-group><name name-style="western"><surname>Frick</surname><given-names>MG</given-names></name><name name-style="western"><surname>Zardus</surname><given-names>JD</given-names></name></person-group> (<year>2010</year>) <article-title>First authentic report of the turtle barnacle <italic>Cylindrolepas darwiniana</italic> since its description in 1916.</article-title><source>Journal of Crustacean Biology</source><volume>30</volume>: <fpage>292</fpage>-<lpage>295</lpage>. doi: <ext-link ext-link-type="uri" xlink:href="http://dx.doi.org/10.1651/09-3161.1" xlink:type="simple">10.1651/09-3161.1</ext-link></mixed-citation></ref><ref id="B10"><mixed-citation xmlns:xlink="http://www.w3.org/1999/xlink" xlink:type="simple"><person-group><name name-style="western"><surname>Ren</surname><given-names>X</given-names></name></person-group> (<year>1980</year>) <article-title>Turtle barnacles of the Xisha Islands, Guangdong Province, China.</article-title><source>Studia Marina Sinica</source><volume>17</volume>: <fpage>187</fpage>-<lpage>197</lpage>.</mixed-citation></ref><ref id="B1"><mixed-citation xmlns:xlink="http://www.w3.org/1999/xlink" xlink:type="simple"><person-group><name name-style="western"><surname>Frick</surname><given-names>MG</given-names></name></person-group> (<year>2013</year>) <article-title>A rejoinder and addendum to Hayashi (2011) regarding the systematics and biology of the turtle and whale barnacles (Cirripedia: Balanomorpha: Coronuloidea).</article-title><source>Journal of the Marine Biological Association of the United Kingdom</source><volume>93</volume>(<issue>1</issue>): <fpage>183</fpage>-<lpage>187</lpage>. doi: <ext-link ext-link-type="uri" xlink:href="http://dx.doi.org/10.1017/S0025315412000471" xlink:type="simple">10.1017/S0025315412000471</ext-link></mixed-citation></ref><ref id="B8"><mixed-citation xmlns:xlink="http://www.w3.org/1999/xlink" xlink:type="simple"><person-group><name name-style="western"><surname>Monroe</surname><given-names>R</given-names></name><name name-style="western"><surname>Limpus</surname><given-names>CJ</given-names></name></person-group> (<year>1979</year>) <article-title>Barnacles on turtles in Queensland waters with descriptions of three new species.</article-title><source>Memoirs of the Queensland Museum</source><volume>19</volume>: <fpage>197</fpage>-<lpage>223</lpage>.</mixed-citation></ref><ref id="B12"><mixed-citation xmlns:xlink="http://www.w3.org/1999/xlink" xlink:type="simple"><person-group><name name-style="western"><surname>Young</surname><given-names>PS</given-names></name></person-group> (<year>1991</year>) <article-title>The superfamily Coronuloidea Leach (Cirripedia, Balanomorpha) from the Brazilian coast, with redescription of <italic>Stomatolepas</italic> species.</article-title><source>Crustaceana</source><volume>61</volume>: <fpage>190</fpage>-<lpage>212</lpage>. doi: <ext-link ext-link-type="uri" xlink:href="http://dx.doi.org/10.1163/156854091X00678" xlink:type="simple">10.1163/156854091X00678</ext-link></mixed-citation></ref><ref id="B5"><mixed-citation xmlns:xlink="http://www.w3.org/1999/xlink" xlink:type="simple"><person-group><name name-style="western"><surname>Hayashi</surname><given-names>R</given-names></name><name name-style="western"><surname>Chan</surname><given-names>BKK</given-names></name><name name-style="western"><surname>Simon-Blecher</surname><given-names>N</given-names></name><name name-style="western"><surname>Watanabe</surname><given-names>H</given-names></name><name name-style="western"><surname>Guy-Haim</surname><given-names>T</given-names></name><name name-style="western"><surname>Yonezawa</surname><given-names>T</given-names></name><name name-style="western"><surname>Levy</surname><given-names>Y</given-names></name><name name-style="western"><surname>Shuto</surname><given-names>T</given-names></name><name name-style="western"><surname>Achituv</surname><given-names>Y</given-names></name></person-group> (<year>2013</year>) <article-title>Phylogenetic position and evolutionary history of the turtle and whale barnacles (Cirripedia: Balanomorpha: Coronuloidea).</article-title><source>Molecular Phylogenetics and Evolution</source><volume>67</volume>(<issue>1</issue>): <fpage>9</fpage>-<lpage>14</lpage>. doi: <ext-link ext-link-type="uri" xlink:href="http://dx.doi.org/10.1016/j.ympev.2012.12.018" xlink:type="simple">10.1016/j.ympev.2012.12.018</ext-link></mixed-citation></ref><ref id="B11"><mixed-citation xmlns:xlink="http://www.w3.org/1999/xlink" xlink:type="simple"><person-group><name name-style="western"><surname>Tamura</surname><given-names>K</given-names></name><name name-style="western"><surname>Peterson</surname><given-names>D</given-names></name><name name-style="western"><surname>Peterson</surname><given-names>N</given-names></name><name name-style="western"><surname>Stecher</surname><given-names>G</given-names></name><name name-style="western"><surname>Nei</surname><given-names>M</given-names></name><name name-style="western"><surname>Kumar</surname><given-names>S</given-names></name></person-group> (<year>2011</year>) <article-title>MEGA5: Molecular Evolutionary Genetics Analysis Using Maximum Likelihood, Evolutionary Distance, and Maximum Parsimony Methods.</article-title><source>Molecular Biology and Evolution</source><volume>28</volume>: <fpage>2731</fpage>-<lpage>2739</lpage>. doi: <ext-link ext-link-type="uri" xlink:href="http://dx.doi.org/10.1093/molbev/msr121" xlink:type="simple">10.1093/molbev/msr121</ext-link></mixed-citation></ref></ref-list></tp:taxon-treatment>
