# Supplementary material for: Intraspecific variation in the turtle barnacle, Cylindrolepas sinica Ren, 1980 (Cirripedia, Thoracica, Coronuloidea), with brief notes on habitat selectivity
Source: Zookeys. 2013 Aug 30;(327):35–42. doi: 10.3897/zookeys.327.5732 (PMC3807745; doi:10.3897/zookeys.327.5732)
Supplement: Supplementary file 2 — Tables [file ZooKeys-327-035-s001.xlsx]

## Sheet: Sheet1
Table 1.
	labrum	basal margin of sheath	ornamentation of suture	longitudinal ridges on parietes	radii	midrib folds	secondary ribs	inner surface of parietes
Cylindrolepas sinica	with a few teeth on each crest	continuous with inner laminae	present	absent	not visible	not visible	present	smooth
Cylindrolepas darwiniana	multidentate	continuous with inner laminae	rudimentary	rudimentary	not visible	not visible	present	smooth
Platylepas decorata	multidentate	depending	present	present	not visible	conspicuous	present	smooth
Platylepas hexastylos	with a few teeth on each crest	depending	absent	absent	visible, narrow	conspicuous	absent	with longitudinal ridges
Table 2.
		Host animal		Collected Locality		Materials deposited number		GenBank accession numbers
C. sinica (hexagonal form)		Chelonia mydas		Hahajima I., Ogasawara, Tokyo		RUMF-ZC-020**7020		AB723955
C. sinica (hexagonal form)		Chelonia mydas		Hahajima I., Ogasawara, Tokyo		RUMF-ZC-020**7019		AB723954
C. sinica (rounded form)		Chelonia mydas		Kanna, Ginoza, Okinawa		RUMF-ZC-020**7013		AB723953
C. darwiniana		Caretta caretta		Toya, Yomitan, Okinawa		RUMF-ZC-020**7052		AB723959
C. darwiniana		Caretta caretta		Toya, Yomitan, Okinawa		RUMF-ZC-020**7053		AB723960
P. decorata		Chelonia mydas		Kanna, Ginoza, Okinawa		RUMF-ZC-020**7012		AB723950
P. decorata		Chelonia mydas		Kanna, Ginoza, Okinawa		RUMF-ZC-020**7017		AB723951
P. decorata		Chelonia mydas		Kanna, Ginoza, Okinawa		RUMF-ZC-020**7018		AB723952
P. hexastylos		Caretta caretta		Otsuchi, Iwate		RUMF-ZC-020**7015		AB723956
